# Supplementary material for: Do Tumor SURVIVIN and MDM2 Expression Levels Correlate with Treatment Response and Clinical Outcome in Isolated Limb Perfusion for In-Transit Cutaneous Melanoma Metastases?
Source: J Pers Med. 2023 Nov 28;13(12):1657. doi: 10.3390/jpm13121657 (PMC10744937; doi:10.3390/jpm13121657)
Supplement: Supplementary file 1 [file jpm-13-01657-s001.zip]

Archive with 1 entries (1 files):
- jpm-2691549-supplementary.pdf
